# Supplementary material for: An exhaustive multiple knockout approach to understanding cell wall hydrolase function in Bacillus subtilis
Source: mBio. 2023 Sep 28;14(5):e01760-23. doi: 10.1128/mbio.01760-23 (PMC10653849; doi:10.1128/mbio.01760-23)
Supplement: Table S3 — Detailed PG profiling results. [file mbio.01760-23-s0002.xlsx]

## Sheet: Table S3 (PG profiling results)
	Retention time (min)			WT			∆40			∆40 ∆mltG			Associated hydrolases		One letter code
	Mean	SD	n	Mean	SD		Mean	SD		Mean	SD
ALL MONOMERS				0.28218	0.0496802		0.264917	0.0245875		0.305861	0.00461596
MurNAc-GlcNAc (disaccharide)	12.2281	0.10348	20	0.00345682	0.00284061		6.24626e-05	6.50526e-06		0.000241212	0.000334331		Amidase		'M'
Disaccharide dipeptide (disaccharide-di)	26.9009	0.445076	20	0.0217579	0.004503		0.019635	0.00104095		0.0280327	0.00532725		DL-EP		'MAG'
Disaccharide dipeptide missing an acetyl group (disaccharide-di-Ac)	10.1281	0.145825	19	0.00521767	0.00107011		0.00651485	0.000555711		0.0027964	0.00242182		DL-EP		'MAG1Acyl'
Disaccharide tripeptide (disaccharide-tri)	17.4328	0.565532	20	0.018601	0.0042939		0.0138125	0.00358652		0.0224476	0.00343095				'MAGD'
Disaccharide tripeptide missing an acetyl group (disaccharide-tri-Ac)	6.37411	0.204119	17	0.0011822	0.000823009		0.00301685	0.00193659		0.00154141	0.000285285				'MAGD1Acyl'
Disaccharide tripeptide missing an acetyl group (disaccharide-tri-Ac)	4.67107	0.0894345	10	0.00722385	0.00691586		0.00606679	0.00645458		0.00137224	0.0023768				'MAGD1Acyl1NH2'
Disaccharide tripeptide with 1 amidation missing an acetyl group (disaccharide-tri-Ac-NH2)	8.87371	0.622484	21	0.216087	0.0467649		0.20855	0.0183893		0.241975	0.00289876				'MAGD1NH2'
Anhydrodisaccharide-tripeptide with 1 amidation (anhydrodisaccharide-tri-NH2)	27.1408	0.49467	15	0.00261425	0.000873003		0.00270792	0.000227894		1.04328e-05	1.80701e-05		LTG		'MAGD1anh1NH2'
Disaccharide tetrapeptide (disaccharide-tetra)	24.7725	0.556582	18	0.00100505	0.000453053		0.000710979	1.43266e-05		0.0012275	0.000325494				'MAGDA'
Disaccharide tetrapeptide with 1 amidation (disaccharide-tetra-NH2)	11.7, 16.5, 17.9	0.3, 0.4, 0.6	16, 20, 18	0.00161426	0.000215581		0.00143228	0.00013527		0.00161935	0.000723288				'MAGDA1NH2'
Disaccharide pentapeptide with 1 amidation (disaccharide-penta-NH2)	17.9, 19.4, 23.0	0.5, 0.6, 0.5	11, 20, 19	0.00341995	0.000650654		0.00240751	0.00150903		0.00459726	0.00120865				'MAGDAA1NH2'
ALL DIMERS				0.616252	0.0630144		0.623807	0.0203265		0.5686	0.0252073
Disaccharide-tetra-disaccharide-tri	48.4	0.6	20	0.00146267	0.000708681		0.00150266	0.000279681		0.00242082	0.00121531				'MAGDADGAMX'
Disaccharide-tetra-disaccharide-tri-Ac	34.1, 36.6	0.4, 0.5	19, 12	0.000741232	0.000552141		0.0013962	0.000397757		0.000466158	0.000461864				'MAGDADGAMX1Acyl'
Disaccharide-tetra-disaccharide-tri-Ac-NH2	26.9, 29.4, 38.1	0.5, 0.4, 0.4	20, 21, 6	0.0771701	0.00670169		0.0740133	0.00410199		0.0540208	0.0164495				'MAGDADGAMX1Acyl1NH2'
Disaccharide-tetra-disaccharide-tri-Ac-2NH2	17.2, 22.0, 31.8	1.3, 1.2, 0.5	6, 20, 13	0.148028	0.0208242		0.176164	0.0145003		0.0702629	0.0616326				'MAGDADGAMX1Acyl2NH2'
Disaccharide-tetra-disaccharide-tri-NH2	37.2, 38.7, 42.2, 53.8, 55.6, 45.6	0.4, 0.4, 0.6, 0.3, 0.4, 1.0	13, 21, 23, 16, 13, 3	0.0804044	0.0493927		0.0417815	0.0370085		0.137352	0.0156904				'MAGDADGAMX1NH2'
Disaccharide-tetra-disaccharide-tri-NH2-Glc	36.8, 40.9	0.2, 0.5	4, 14	0.000896705	0.00113204		0.000866568	8.3029e-05		0.000119615	0.00020718		Glucosaminidase		'MAGDADGAMX1NH2-Glc'
Anhydrodisaccharide-tetra-disaccharide-tri-NH2	55.6, 60.9, 72.7	0.6, 0.6, 0.8	19, 19, 15	0.0036218	0.00159488		0.00523198	0.000788506		5.25384e-05	1.02614e-05		LTG		'MAGDADGAMX1anh1NH2'
Anhydrodisaccharide-tetra-disaccharide-tri-2NH2	49.4, 63.4	0.7, 0.5	23, 15	0.00524461	0.00400861		0.0116012	0.00100483		0.000187996	6.64054e-05		LTG		'MAGDADGAMX1anh2NH2'
Disaccharide-tetra-disaccharide-tri-2Ac-NH2	13.0, 16.6, 18.5, 19.9	0.4, 0.7, 0.6, 0.7	7, 14, 17, 20	0.0119481	0.00189424		0.0133533	0.00238422		0.00641383	0.00207937				'MAGDADGAMX2Acyl1NH2'
Disaccharide-tetra-disaccharide-tri-Ac-2NH2	13.0, 15.5	3.2, 0.9	18, 10	0.0195453	0.00313591		0.0313543	0.00277172		0.0112311	0.00338123				'MAGDADGAMX2Acyl2NH2'
Disaccharide-tetra-disaccharide-tri-2Ac-2NH2	23.6, 28.8, 30.2, 32.5, 44.3	0.8, 0.4, 0.7, 0.8, 0.4	16, 8, 7, 26, 10	0.240177	0.0197593		0.251892	0.0231565		0.265167	0.0419287				'MAGDADGAMX2NH2'
Disaccharide-tetra-disaccharide-tri-Glc-2NH2	30.94	0.555936	17	0.00560041	0.000608381		0.00262062	0.000799542		0.00100131	0.00173432		Glucosaminidase		'MAGDADGAMX2NH2-Glc'
Disaccharide-tetra-disaccharide-tetra-NH2	26.3, 43.4, 47.4	0.3, 0.4, 0.4	3, 21, 21	0.00294296	0.000286167		0.00268393	0.000392018		0.00454443	0.000593399				'MAGDADGAMXA1NH2'
Disaccharide-tetra-disaccharide-tetra-2NH2	33.9, 37.5, 40.5	0.4, 0.4, 0.3	3, 21, 5	0.00306366	0.000325903		0.00214987	0.00145858		0.00473975	0.00105162				'MAGDADGAMXA2NH2'
Disaccharide-tetra-disaccharide-penta-NH2	23.1, 45.2, 50.2, 52.0, 62.3	0.5, 0.5, 0.6, 0.4, 1.1	6, 21, 22, 6, 6	0.000914338	7.2795e-05		0.00117656	0.000698254		0.00106285	0.00025162				'MAGDADGAMXAA1NH2'
Disaccharide-tetra-disaccharide-penta-2NH2	34.9, 39.7, 41.7	0.4, 0.3, 0.5	3, 19, 19	0.00313434	0.000440311		0.0025187	0.00216297		0.00449535	0.00103586				'MAGDADGAMXAA2NH2'
Disaccharide-tetra-tri(mDap-Glu-Ala)-NH2	16.6, 18.1, 19.6	0.4, 0.4, 0.6	9, 16, 12	0.00186427	0.000445025		9.07683e-05	6.59427e-06		0.000282352	0.000110862		Amidase		'MAGDADGATX1NH2'
Disaccharide-tetra-tri(mDap-Glu-Ala)-2NH2	11.0	0.3	16	0.00225007	0.000127671		0.000214629	8.09153e-05		0.000341339	0.000121915		Amidase		'MAGDADGATX2NH2'
Disaccharide-tetra-tri(mDap-Glu-Ala)-lactate	38.0, 41.9, 45.5	0.4, 0.6, 0.5	18, 20, 17	0.000676138	9.11593e-05		0.000624076	0.000172567		0.000949873	0.000415858				MAGDADGATXL'
Disaccharide-tetra-tri(mDap-Glu-Ala)-lactate-NH2	20.5, 22.8, 31.3, 34.2	0.4, 0.7, 0.5, 0.4	3, 4, 18, 18	0.00203179	0.000216317		0.00256996	0.000761581		0.00348817	0.00145336				MAGDADGATXL1NH2'
Disaccharide-tetra-mDap-Ac-NH2	5.1	0.1	22	0.000395662	0.000423469		0.000622323	0.000521976		0.000457528	0.000350195		DL-EP		'MAGDADTX1Acyl1NH2'
Disaccharide-tetra-mDap-NH2	8.0, 11.5	0.1, 0.3	7, 20	0.00558255	0.00162047		0.00285369	0.00242349		0.00659564	0.00113581		DL-EP		'MAGDADTX1NH2'
Disaccharide-tetra-mDap-2NH2	5.8	0.1	16	0.0103932	0.00366814		0.0106757	0.00591081		0.0118903	0.00817591		DL-EP		'MAGDADTX2NH2'
ALL TRIMERS				0.0699053	0.00797626		0.0732491	0.0140149		0.0756409	0.0127028
Disaccharide-tetra-disaccharide-tri-disaccharide-tetra-NH2-Ac	42.9, 43.6, 46.9, 48.6	0.2, 0.6, 0.5, 0.6	3, 12, 18, 9	0.00121411	0.000216968		0.00129148	0.000290453		0.000556642	0.000496475				'MAGDADGAMADGAMXX1Acyl1NH2'
Disaccharide-tetra-disaccharide-tri-disaccharide-tetra-2NH2-Ac	39.7, 43.0	0.5, 0.5	25, 21	0.00665467	0.00513767		0.0081967	0.0046423		0.0053715	0.00323285				'MAGDADGAMADGAMXX1Acyl2NH2'
Disaccharide-tetra-disaccharide-tri-disaccharide-tetra-3NH2-Ac	35.7	0.7	24	0.0117466	0.00162421		0.0130188	0.00967413		0.00853332	0.00176039				'MAGDADGAMADGAMXX1Acyl3NH2'
Disaccharide-tetra-disaccharide-tri-disaccharide-tetra-NH2	59.9, 67.9	0.7, 3.0	9, 6	0.000916223	0.000822256		2.27721e-06	3.94425e-06		0.000771641	0.000808208				'MAGDADGAMADGAMXX1NH2'
Anhydrodisaccharide-tetra-disaccharide-tri-disaccharide-tetra-2NH2	58.2, 65.1, 70.5	0.5, 1.4, 0.5	4, 26, 17	0.0012701	0.000183501		0.00168813	0.000221053		1.70059e-05	5.31025e-06		LTG		'MAGDADGAMADGAMXX1anh2NH2'
Anhydrodisaccharide-tetra-disaccharide-tri-disaccharide-tetra-3NH2	60.1433	0.528549	20	0.00108048	2.87818e-05		0.00184292	0.000239903		1.10749e-05	1.08409e-05		LTG		'MAGDADGAMADGAMXX1anh3NH2'
Disaccharide-tetra-disaccharide-tri-disaccharide-tetra-2NH2-2Ac	31.1, 33.4	0.4, 0.5	20, 17	0.00240127	0.00126279		0.00395738	0.000452269		0.00138216	0.000385886				'MAGDADGAMADGAMXX2Acyl2NH2'
Disaccharide-tetra-disaccharide-tri-disaccharide-tetra-3NH2-2Ac	25.2, 27.8	0.8, 0.6	14, 15	0.000255872	0.000238389		0.00354332	0.000847623		0.00087048	0.000793639				'MAGDADGAMADGAMXX2Acyl3NH2'
Disaccharide-tetra-disaccharide-tri-disaccharide-tetra-2NH2	50.8, 55.3, 65.6	0.5, 0.8, 0.9	21, 22, 11	0.0141327	0.00616549		0.0149477	0.00805255		0.0185524	0.0102188				'MAGDADGAMADGAMXX2NH2'
Disaccharide-tetra-disaccharide-tri-disaccharide-tetra-3NH2	41.8, 45.9, 50.7, 55.9, 60.0	0.3, 0.8, 0.2, 0.2, 0.3	11, 22, 3, 4, 3	0.0211061	0.00159467		0.017238	0.0148467		0.0305577	0.00659416				'MAGDADGAMADGAMXX3NH2'
Disaccharide-tetra-disaccharide-tri-di-Glc	40.9, 69.0	0.4, 0.3	18, 11	0.00189319	0.000231282		0.0015281	0.000412098		0.00212722	0.000750663		DL-EP, Glucosaminidase		'MAGDADGAMADTXX-Glc'
Disaccharide-tetra-disaccharide-tri-di-Ac-NH2	19.1, 20.9	0.5, 0.6	15, 16	0.00132256	0.000558346		0.00119569	0.000151472		0.000842959	0.00020287		DL-EP		'MAGDADGAMADTXX1Acyl2NH2'
Disaccharide-tetra-disaccharide-tri-di-Ac-3NH2	16.1, 18.0, 30.2	0.3, 0.7, 0.3	17, 8, 8	0.000504534	0.000668974		0.000895646	0.000642867		0.000686273	0.000181689		DL-EP		'MAGDADGAMADTXX1Acyl3NH2'
Disaccharide-tetra-disaccharide-penta-di-2NH2	26.7, 28.6, 30.3, 32.2	0.5, 0.5, 0.5, 0.6	15, 17, 11, 19	0.0027756	0.000700562		0.00147167	0.000461436		0.002613	0.000384977		DL-EP		'MAGDADGAMADTXX2NH2'
Disaccharide-tetra-disaccharide-penta-di-3NH2	22.4, 24.1, 25.7	0.5, 0.5, 0.5	20, 20, 17	0.0026312	0.00106192		0.00243133	0.000254202		0.0027476	0.000472104		DL-EP		'MAGDADGAMADTXX3NH2'
ALL TETRAMERS				0.0198257	0.0070883		0.0238758	0.0127696		0.0309549	0.0135078
Disaccharide-disaccharide-tetra-disaccharide-tri-disaccharide-tetra-disaccharide-tetra-Ac-3NH2	48.6, 52.1	0.6, 0.6	18, 12	0.000635678	0.000177699		0.00100922	0.000442355		0.000495997	0.000309939				'MAGDADGAMADGAMADGAMXXX1Acyl3NH2'
Disaccharide-disaccharide-tetra-disaccharide-tri-disaccharide-tetra-disaccharide-tetra-3NH2	59.0, 63.6	0.5, 0.8	20, 21	0.000879732	0.000259011		0.000996794	0.000547546		0.000894977	0.000365554				'MAGDADGAMADGAMADGAMXXX3NH2'
Disaccharide-disaccharide-tetra-disaccharide-tri-disaccharide-tetra-disaccharide-tetra-4NH2	55.2138	0.564707	17	0.000547158	0.000109431		0.000930653	0.000409897		0.000486753	0.000442085				'MAGDADGAMADGAMADGAMXXX4NH2'
Disaccharide-disaccharide-tetra-disaccharide-tetra-disaccharide-tetra-disaccharide-tetra-3Ac	42.5	0.6	8	0.00192914	0.00334137		0.0018233	0.00315804		0.00609754	0.00630615				'MAGDADGAMADGAMADGAMXXXA3Acyl'
Disaccharide-disaccharide-tetra-disaccharide-tetra-disaccharide-tetra-disaccharide-tetra-3Ac-2NH2	32.8498	0.433797	14	0.015834	0.00421151		0.0191158	0.00835612		0.0229797	0.00711386				'MAGDADGAMADGAMADGAMXXXA3Acyl2NH2'
