# Supplementary material for: An exhaustive multiple knockout approach to understanding cell wall hydrolase function in Bacillus subtilis
Source: mBio. 2023 Sep 28;14(5):e01760-23. doi: 10.1128/mbio.01760-23 (PMC10653849; doi:10.1128/mbio.01760-23)
Supplement: Table S4 — Strains and plasmids used in this study. [file mbio.01760-23-s0003.xlsx]

## Sheet: Table S4 (Strains, Plasmids)
Strains
Description	Strain name	Marker(s)	Genotype	Source	Figures
wild type (WT)	bGL1	none	PY79		1A, B; 2A, B,C ,D; 3A ,B, C; 4; 5C;
lytE deplete, ∆cwlO	bSW61	spec, erm	lytE::spec-pSpac-lytE, cwlO::erm	this work	Movie S1
∆RLPAs ∆cwlO, lytE overxpression	bSW519	spec, erm	yocH::lox72, ydjM::lox72, yabE::lox72, amyE::spec-pHyperspank-lytE, cwlO::erm	this work	5C;
∆RLPAs ∆cwlO	bSW490	kan, cat, erm	yocH::lox72, ydjM::kan,yabE::cat, cwlO::erm	this work	5A, C;
∆lytE	bSW295	kan	lytE::kan	this work	2A,C,D; 3
∆cwlO	bSW23	erm	cwlO::erm	this work	2A,C,D; 3
∆40	bSW431	none	cwlQ::lox72, yocH::lox72, lytD::lox72, lytC::lox72, ykvT::lox72, pbpX::lox72, ypbE::lox72, pbpE::lox72, xlyB::lox72, lytG::lox72, cwlA::lox72, ykfC::lox72, yqgT::lox72, yqiL::lox72, cwlK::lox72, yrvJ::lox72, xlyA::lox72, cwlC::lox72, cwlD::lox72, sleB::lox72, cwlJ::lox72, lytH::lox72, cwlH::lox72, ydhD::lox72, yaaH::lox72, cwlS::lox72, ydjM::lox72, xkdO::lox72, yabE::lox72, yqbO::lox72, yuiC::lox…	this work	1A, B; 2A, B,C ,D; 3A ,B, C; 4;
∆40 ∆lytE	bSW435	kan	cwlQ::lox72, yocH::lox72, lytD::lox72, lytC::lox72, ykvT::lox72, pbpX::lox72, ypbE::lox72, pbpE::lox72, xlyB::lox72, lytG::lox72, cwlA::lox72, ykfC::lox72, yqgT::lox72, yqiL::lox72, cwlK::lox72, yrvJ::lox72, xlyA::lox72, cwlC::lox72, cwlD::lox72, sleB::lox72, cwlJ::lox72, lytH::lox72, cwlH::lox72, ydhD::lox72, yaaH::lox72, cwlS::lox72, ydjM::lox72, xkdO::lox72, yabE::lox72, yqbO::lox72, yuiC::lox…	this work	1A; 2A, C ,D; 4;
∆40 ∆cwlO	bSW433	erm	cwlQ::lox72, yocH::lox72, lytD::lox72, lytC::lox72, ykvT::lox72, pbpX::lox72, ypbE::lox72, pbpE::lox72, xlyB::lox72, lytG::lox72, cwlA::lox72, ykfC::lox72, yqgT::lox72, yqiL::lox72, cwlK::lox72, yrvJ::lox72, xlyA::lox72, cwlC::lox72, cwlD::lox72, sleB::lox72, cwlJ::lox72, lytH::lox72, cwlH::lox72, ydhD::lox72, yaaH::lox72, cwlS::lox72, yqgT::lox72, cwlC::lox72, ydjM::lox72, xkdO::lox72, yabE::lox…	this work	1A; 2A, C, D; 4; 5B;
∆40 ∆sweC	bSW426	erm	cwlQ::lox72, yocH::lox72, lytD::lox72, lytC::lox72, ykvT::lox72, pbpX::lox72, ypbE::lox72, pbpE::lox72, xlyB::lox72, lytG::lox72, cwlA::lox72, ykfC::lox72, yqgT::lox72, yqiL::lox72, cwlK::lox72, yrvJ::lox72, xlyA::lox72, cwlC::lox72, cwlD::lox72, sleB::lox72, cwlJ::lox72, lytH::lox72, cwlH::lox72, ydhD::lox72, yaaH::lox72, cwlS::lox72, ydjM::lox72, xkdO::lox72, yabE::lox72, yqbO::lox72, yuiC::lox…	this work	1B;
Plasmids
Description	Name	Marker(s)		Source	Figures
loxP cat (pBR322)	pWX465	cat, amp		Gift from D. Rudner
loxP spec (pBR322)	pWX466	spec, amp		Gift from D. Rudner
loxP phleo (pBR322)	pWX467	phleo, amp		Gift from D. Rudner
loxP kan (pBR322)	pWX468	kan, amp		Gift from D. Rudner
loxP erm (pBR322)	pWX469	erm, amp		Gift from D. Rudner
loxP tet (pBR322)	pWX470	tet, amp		Gift from D. Rudner
pSpac	pDR79	amp		Gift from D. Rudner
pHyperspank	pDR111	amp		Gift from D. Rudner
cre + ts origin	pDR244	spec, amp		Gift from D. Rudner
Truncated LytE purification plasmid	pYB18	amp, bla	cYB111 with pYB18; pTD68 with his6‐SUMO‐lytE∆3xLysM (188-335)	Gift from D. Rudner, Y. Brunet	7B
Full-length LytE purification plasmid	pYB14	amp, bla	cYB106 with pYB14; pTD68 with his6‐SUMO‐lytE (26‐335)	Gift from D. Rudner, Y. Brunet	7B
