# Supplementary material for: An exhaustive multiple knockout approach to understanding cell wall hydrolase function in Bacillus subtilis
Source: mBio. 2023 Sep 28;14(5):e01760-23. doi: 10.1128/mbio.01760-23 (PMC10653849; doi:10.1128/mbio.01760-23)
Supplement: Table S5 — Strain construction details and primer sequences. [file mbio.01760-23-s0004.xlsx]

## Sheet: Table S5 (Strain Con., Primers)
Strain construction		(primers list begins row 123)
Base Strains	Marker(s)	Genotype	Construction
bSW38	spec	lytE::spec-pSpac-lytE	isothermal
bSW22	spec	amyE::spec-pHyperspank-lytE	isothermal
bSW116	kan	cwlQ::kan	isothermal
bSW117	kan	yocH::kan	isothermal
bSW13	tet	lytD::tet	isothermal
bSW14	kan	lytC::kan	isothermal
bSW127	erm	ykvT::erm	isothermal
bSW128	cat	pbpX::cat	isothermal
bSW133	tet	ypbE::tet	isothermal
bSW132	kan	pbpE::kan	isothermal
bSW144	erm	xlyB::erm	isothermal
bSW151	tet	lytG::tet	isothermal
bSW172	erm	cwlA::erm	isothermal
bSW173	tet	ykfC::tet	isothermal
bSW174	cat	yqgT::cat	isothermal
bSW175	kan	yqiL::kan	isothermal
bSW178	erm	cwlK::erm	isothermal
bSW179	tet	yrvJ::tet	isothermal
bSW182	kan	xlyA::kan	isothermal
bSW183	cat	cwlC::cat	isothermal
bSW194	cat	cwlD::cat	isothermal
bSW196	tet	sleB::tet	isothermal
bSW197	kan	cwlJ::kan	isothermal
bSW195	erm	lytH::erm	isothermal
bSW208	cat	cwlH::cat	isothermal
bSW209	tet	ydhD::tet	isothermal
bSW220	kan	yaaH::kan	isothermal
bSW210	erm	cwlS::erm	isothermal
bSW248	kan	ydjM::kan	isothermal
bSW250	erm	xkdO::erm	isothermal
bSW247	cat	yabE::cat	isothermal
bSW249	tet	yqbO::tet	isothermal
bSW255	tet	yuiC::tet	isothermal
bSW315	cat	yocA::cat	isothermal
bSW211	kan	lytF::kan	isothermal
bSW403	kan	spoIID::kan	isothermal
bSW404	cat	spoIIP::cat	isothermal
bSW406	kan	ykvQ::kan	isothermal
bSW407	tet	yvbX::tet	isothermal
bSW420	erm	yhbB::erm	isothermal
bSW421	erm	yhbB::erm	isothermal
bSW422	tet	yycO::tet	isothermal
bSW522	erm	sweC::erm	isothermal
Crosses	Marker(s)	Genotype	parent x DNA
bSW61	erm,spec	lytE::spec-pSpac-lytE, cwlO::erm	bSW38 x bSW23
bSW312	none	yocH::lox72	bSW117 x pDR244
bSW319	kan	yocH::lox72, ydjM::kan	bSW312 x bSW248
bSW489	kan, cat	yocH::lox72, ydjM::kan, yabE::cat	bSW319 x bSW247
bSW490	kan, cat, erm	yocH::lox72, ydjM::kan, yabE::cat, cwlO::erm	bSW489 x bSW23
bSW512	none	yocH::lox72, ydjM::lox72, yabE::lox72	bSW489 x pDR244
bSW517	spec	yocH::lox72, ydjM::lox72, yabE::lox72, amyE::spec-pHyperspank-lytE	bSW512 x bSW22
bSW519	spec, erm	yocH::lox72, ydjM::lox72, yabE::lox72, amyE::spec-pHyperspank-lytE, cwlO::erm	bSW517 x bSW23
bSW120	none	cwlQ::lox72	bSW116 x pDR244
bSW123	kan	cwlQ::lox72, yocH::kan	bSW120 x bSW117
bSW124	kan, tet	cwlQ::lox72, yocH::kan, lytD::tet	bSW123 x bSW13
bSW125	none	cwlQ::lox72, yocH::lox72, lytD::lox72	bSW124 x pDR244
bSW126	kan	cwlQ::lox72, yocH::lox72, lytD::lox72, lytC::kan	bSW125 x bSW14
bSW129	kan, erm	cwlQ::lox72, yocH::lox72, lytD::lox72, lytC::kan, ykvT::erm	bSW126 x bSW127
bSW136	kan, erm, cat	cwlQ::lox72, yocH::lox72, lytD::lox72, lytC::kan, ykvT::erm, pbpX::cat	bSW129 x bSW128
bSW139	kan, erm, cat, tet	cwlQ::lox72, yocH::lox72, lytD::lox72, lytC::kan, ykvT::erm, pbpX::cat, ypbE::tet	bSW136 x bSW133
bSW145	none	cwlQ::lox72, yocH::lox72, lytD::lox72, lytC::lox72, ykvT::lox72, pbpX::lox72, ypbE::lox72	bSW139 x pDR244
bSW147	kan	cwlQ::lox72, yocH::lox72, lytD::lox72, lytC::lox72, ykvT::lox72, pbpX::lox72, ypbE::lox72, pbpE::kan	bSW145 x bSW132
bSW148	kan, erm	cwlQ::lox72, yocH::lox72, lytD::lox72, lytC::lox72, ykvT::lox72, pbpX::lox72, ypbE::lox72, pbpE::kan, xlyB::erm	bSW147 x bSW144
bSW148	kan, erm, cat	cwlQ::lox72, yocH::lox72, lytD::lox72, lytC::lox72, ykvT::lox72, pbpX::cat, ypbE::lox72, pbpE::kan, xlyB::erm	bSW148 x bSW128
bSW153	kan, erm, cat, tet	cwlQ::lox72, yocH::lox72, lytD::lox72, lytC::lox72, ykvT::lox72, pbpX::cat, ypbE::lox72, pbpE::kan, xlyB::erm, lytG::tet	bSW149 x bSW151
bSW161	none	cwlQ::lox72, yocH::lox72, lytD::lox72, lytC::lox72, ykvT::lox72, pbpX::lox72, ypbE::lox72, pbpE::lox72, xlyB::lox72, lytG::lox72	bSW153 x pDR244
bSW176	erm	cwlQ::lox72, yocH::lox72, lytD::lox72, lytC::lox72, ykvT::lox72, pbpX::lox72, ypbE::lox72, pbpE::lox72, xlyB::lox72, lytG::lox72, cwlA::erm	bSW161 x bSW172
bSW177	erm, tet	cwlQ::lox72, yocH::lox72, lytD::lox72, lytC::lox72, ykvT::lox72, pbpX::lox72, ypbE::lox72, pbpE::lox72, xlyB::lox72, lytG::lox72, cwlA::erm, ykfC::tet	bSW176 x bSW173
bSW180	erm, tet, cat	cwlQ::lox72, yocH::lox72, lytD::lox72, lytC::lox72, ykvT::lox72, pbpX::lox72, ypbE::lox72, pbpE::lox72, xlyB::lox72, lytG::lox72, cwlA::erm, ykfC::tet, yqgT::cat	bSW177 x bSW174
bSW181	erm, tet, cat, kan	cwlQ::lox72, yocH::lox72, lytD::lox72, lytC::lox72, ykvT::lox72, pbpX::lox72, ypbE::lox72, pbpE::lox72, xlyB::lox72, lytG::lox72, cwlA::erm, ykfC::tet, yqgT::cat, yqiL::kan	bSW181 x bSW175
bSW184	none	cwlQ::lox72, yocH::lox72, lytD::lox72, lytC::lox72, ykvT::lox72, pbpX::lox72, ypbE::lox72, pbpE::lox72, xlyB::lox72, lytG::lox72, cwlA::lox72, ykfC::lox72, yqgT::lox72, yqiL::lox72	bSW181 x pDR244
bSW185	erm	cwlQ::lox72, yocH::lox72, lytD::lox72, lytC::lox72, ykvT::lox72, pbpX::lox72, ypbE::lox72, pbpE::lox72, xlyB::lox72, lytG::lox72, cwlA::lox72, ykfC::lox72, yqgT::lox72, yqiL::lox72, cwlK::erm	bSW184 x bSW178
bSW186	erm, tet	cwlQ::lox72, yocH::lox72, lytD::lox72, lytC::lox72, ykvT::lox72, pbpX::lox72, ypbE::lox72, pbpE::lox72, xlyB::lox72, lytG::lox72, cwlA::lox72, ykfC::lox72, yqgT::lox72, yqiL::lox72, cwlK::erm, yrvJ::tet	bSW185 x bSW179
bSW187	erm, tet, kan	cwlQ::lox72, yocH::lox72, lytD::lox72, lytC::lox72, ykvT::lox72, pbpX::lox72, ypbE::lox72, pbpE::lox72, xlyB::lox72, lytG::lox72, cwlA::lox72, ykfC::lox72, yqgT::lox72, yqiL::lox72, cwlK::erm, yrvJ::tet, xlyA::kan	bSW187 x bSW182
bSW188	erm, tet, kan, cat	cwlQ::lox72, yocH::lox72, lytD::lox72, lytC::lox72, ykvT::lox72, pbpX::lox72, ypbE::lox72, pbpE::lox72, xlyB::lox72, lytG::lox72, cwlA::lox72, ykfC::lox72, yqgT::lox72, yqiL::lox72, cwlK::erm, yrvJ::tet, xlyA::kan, cwlC::cat	bSW187 x bSW183
bSW189	none	cwlQ::lox72, yocH::lox72, lytD::lox72, lytC::lox72, ykvT::lox72, pbpX::lox72, ypbE::lox72, pbpE::lox72, xlyB::lox72, lytG::lox72, cwlA::lox72, ykfC::lox72, yqgT::lox72, yqiL::lox72, cwlK::lox72, yrvJ::lox72, xlyA::lox72, cwlC::lox72	bSW188 x pDR244
bSW203	cat	cwlQ::lox72, yocH::lox72, lytD::lox72, lytC::lox72, ykvT::lox72, pbpX::lox72, ypbE::lox72, pbpE::lox72, xlyB::lox72, lytG::lox72, cwlA::lox72, ykfC::lox72, yqgT::lox72, yqiL::lox72, cwlK::lox72, yrvJ::lox72, xlyA::lox72, cwlC::lox72, cwlD::cat	bSW189 x bSW194
bSW212	cat, tet	cwlQ::lox72, yocH::lox72, lytD::lox72, lytC::lox72, ykvT::lox72, pbpX::lox72, ypbE::lox72, pbpE::lox72, xlyB::lox72, lytG::lox72, cwlA::lox72, ykfC::lox72, yqgT::lox72, yqiL::lox72, cwlK::lox72, yrvJ::lox72, xlyA::lox72, cwlC::lox72, cwlD::cat, sleB::tet	bSW203 x bSW196 sleB::tet PCR product
bSW213	cat, tet	cwlQ::lox72, yocH::lox72, lytD::lox72, lytC::lox72, ykvT::lox72, pbpX::lox72, ypbE::lox72, pbpE::lox72, xlyB::lox72, lytG::lox72, cwlA::lox72, ykfC::lox72, yqgT::lox72, yqiL::lox72, cwlK::lox72, yrvJ::lox72, xlyA::lox72, cwlC::lox72, cwlD::cat, sleB::tet, cwlJ::kan	bSW212 x bSW197
bSW215	cat, tet, kan, erm	cwlQ::lox72, yocH::lox72, lytD::lox72, lytC::lox72, ykvT::lox72, pbpX::lox72, ypbE::lox72, pbpE::lox72, xlyB::lox72, lytG::lox72, cwlA::lox72, ykfC::lox72, yqgT::lox72, yqiL::lox72, cwlK::lox72, yrvJ::lox72, xlyA::lox72, cwlC::lox72, cwlD::cat, sleB::tet, cwlJ::kan, lytH::erm	bSW213 x bSW195
bSW217	none	cwlQ::lox72, yocH::lox72, lytD::lox72, lytC::lox72, ykvT::lox72, pbpX::lox72, ypbE::lox72, pbpE::lox72, xlyB::lox72, lytG::lox72, cwlA::lox72, ykfC::lox72, yqgT::lox72, yqiL::lox72, cwlK::lox72, yrvJ::lox72, xlyA::lox72, cwlC::lox72, cwlD::lox72, sleB::lox72, cwlJ::lox72, lytH::lox72	bSW215 x pDR244
bSW218	cat	cwlQ::lox72, yocH::lox72, lytD::lox72, lytC::lox72, ykvT::lox72, pbpX::lox72, ypbE::lox72, pbpE::lox72, xlyB::lox72, lytG::lox72, cwlA::lox72, ykfC::lox72, yqgT::lox72, yqiL::lox72, cwlK::lox72, yrvJ::lox72, xlyA::lox72, cwlC::lox72, cwlD::lox72, sleB::lox72, cwlJ::lox72, lytH::lox72, cwlH::cat	bSW217 x bSW208
bSW219	cat, tet	cwlQ::lox72, yocH::lox72, lytD::lox72, lytC::lox72, ykvT::lox72, pbpX::lox72, ypbE::lox72, pbpE::lox72, xlyB::lox72, lytG::lox72, cwlA::lox72, ykfC::lox72, yqgT::lox72, yqiL::lox72, cwlK::lox72, yrvJ::lox72, xlyA::lox72, cwlC::lox72, cwlD::lox72, sleB::lox72, cwlJ::lox72, lytH::lox72, cwlH::cat, ydhD::tet	bSW218 x bSW209
bSW221	cat, tet, kan	cwlQ::lox72, yocH::lox72, lytD::lox72, lytC::lox72, ykvT::lox72, pbpX::lox72, ypbE::lox72, pbpE::lox72, xlyB::lox72, lytG::lox72, cwlA::lox72, ykfC::lox72, yqgT::lox72, yqiL::lox72, cwlK::lox72, yrvJ::lox72, xlyA::lox72, cwlC::lox72, cwlD::lox72, sleB::lox72, cwlJ::lox72, lytH::lox72, cwlH::cat, ydhD::tet, yaaH::kan	bSW219 x bSW220
bSW222	cat, tet, kan, erm	cwlQ::lox72, yocH::lox72, lytD::lox72, lytC::lox72, ykvT::lox72, pbpX::lox72, ypbE::lox72, pbpE::lox72, xlyB::lox72, lytG::lox72, cwlA::lox72, ykfC::lox72, yqgT::lox72, yqiL::lox72, cwlK::lox72, yrvJ::lox72, xlyA::lox72, cwlC::lox72, cwlD::lox72, sleB::lox72, cwlJ::lox72, lytH::lox72, cwlH::cat, ydhD::tet, yaaH::kan, cwlS::erm	bSW221 x bSW210
bSW223	none	cwlQ::lox72, yocH::lox72, lytD::lox72, lytC::lox72, ykvT::lox72, pbpX::lox72, ypbE::lox72, pbpE::lox72, xlyB::lox72, lytG::lox72, cwlA::lox72, ykfC::lox72, yqgT::lox72, yqiL::lox72, cwlK::lox72, yrvJ::lox72, xlyA::lox72, cwlC::lox72, cwlD::lox72, sleB::lox72, cwlJ::lox72, lytH::lox72, cwlH::lox72, ydhD::lox72, yaaH::lox72, cwlS::lox72	bSW222 x pDR244
bSW226	cat	cwlQ::lox72, yocH::lox72, lytD::lox72, lytC::lox72, ykvT::lox72, pbpX::lox72, ypbE::lox72, pbpE::lox72, xlyB::lox72, lytG::lox72, cwlA::lox72, ykfC::lox72, yqgT::lox72, yqiL::lox72, cwlK::lox72, yrvJ::lox72, xlyA::lox72, cwlC::lox72, cwlD::lox72, sleB::lox72, cwlJ::lox72, lytH::lox72, cwlH::lox72, ydhD::lox72, yaaH::lox72, cwlS::lox72, yqgT::cat	bSW223 x bSW174 yqgT::cat PCR product
bSW229	cat, tet	cwlQ::lox72, yocH::lox72, lytD::lox72, lytC::lox72, ykvT::lox72, pbpX::lox72, ypbE::lox72, pbpE::lox72, xlyB::lox72, lytG::lox72, cwlA::lox72, ykfC::lox72, yqgT::lox72, yqiL::lox72, cwlK::lox72, yrvJ::lox72, xlyA::lox72, cwlC::lox72, cwlD::lox72, sleB::lox72, cwlJ::lox72, lytH::lox72, cwlH::lox72, ydhD::lox72, yaaH::lox72, cwlS::lox72, yqgT::cat, cwlC::tet	bSW226 x bSW227 cwlC::tet PCR product
bSW253	cat, tet, kan	cwlQ::lox72, yocH::lox72, lytD::lox72, lytC::lox72, ykvT::lox72, pbpX::lox72, ypbE::lox72, pbpE::lox72, xlyB::lox72, lytG::lox72, cwlA::lox72, ykfC::lox72, yqgT::lox72, yqiL::lox72, cwlK::lox72, yrvJ::lox72, xlyA::lox72, cwlC::lox72, cwlD::lox72, sleB::lox72, cwlJ::lox72, lytH::lox72, cwlH::lox72, ydhD::lox72, yaaH::lox72, cwlS::lox72, yqgT::cat, cwlC::tet, ydjM::kan	bSW229 x bSW248 ydjM::kan PCR product
bSW256	cat, tet, kan, erm	cwlQ::lox72, yocH::lox72, lytD::lox72, lytC::lox72, ykvT::lox72, pbpX::lox72, ypbE::lox72, pbpE::lox72, xlyB::lox72, lytG::lox72, cwlA::lox72, ykfC::lox72, yqgT::lox72, yqiL::lox72, cwlK::lox72, yrvJ::lox72, xlyA::lox72, cwlC::lox72, cwlD::lox72, sleB::lox72, cwlJ::lox72, lytH::lox72, cwlH::lox72, ydhD::lox72, yaaH::lox72, cwlS::lox72, yqgT::cat, cwlC::tet, ydjM::kan, xkdO::erm	bSW253 x bSW250 xkdO::erm PCR product
bSW258	none	cwlQ::lox72, yocH::lox72, lytD::lox72, lytC::lox72, ykvT::lox72, pbpX::lox72, ypbE::lox72, pbpE::lox72, xlyB::lox72, lytG::lox72, cwlA::lox72, ykfC::lox72, yqgT::lox72, yqiL::lox72, cwlK::lox72, yrvJ::lox72, xlyA::lox72, cwlC::lox72, cwlD::lox72, sleB::lox72, cwlJ::lox72, lytH::lox72, cwlH::lox72, ydhD::lox72, yaaH::lox72, cwlS::lox72, yqgT::lox72, cwlC::lox72, ydjM::lox72, xkdO::lox72	bSW256 x pDR244
bSW259	cat	cwlQ::lox72, yocH::lox72, lytD::lox72, lytC::lox72, ykvT::lox72, pbpX::lox72, ypbE::lox72, pbpE::lox72, xlyB::lox72, lytG::lox72, cwlA::lox72, ykfC::lox72, yqgT::lox72, yqiL::lox72, cwlK::lox72, yrvJ::lox72, xlyA::lox72, cwlC::lox72, cwlD::lox72, sleB::lox72, cwlJ::lox72, lytH::lox72, cwlH::lox72, ydhD::lox72, yaaH::lox72, cwlS::lox72, yqgT::lox72, cwlC::lox72, ydjM::lox72, xkdO::lox72, yabE::cat	bSW258 x bSW247 yabE::cat PCR product
bSW261	cat, tet	cwlQ::lox72, yocH::lox72, lytD::lox72, lytC::lox72, ykvT::lox72, pbpX::lox72, ypbE::lox72, pbpE::lox72, xlyB::lox72, lytG::lox72, cwlA::lox72, ykfC::lox72, yqgT::lox72, yqiL::lox72, cwlK::lox72, yrvJ::lox72, xlyA::lox72, cwlC::lox72, cwlD::lox72, sleB::lox72, cwlJ::lox72, lytH::lox72, cwlH::lox72, ydhD::lox72, yaaH::lox72, cwlS::lox72, yqgT::lox72, cwlC::lox72, ydjM::lox72, xkdO::lox72, yabE::cat…	bSW259 x bSW249 yqbO::tet PCR product
bSW263	none	cwlQ::lox72, yocH::lox72, lytD::lox72, lytC::lox72, ykvT::lox72, pbpX::lox72, ypbE::lox72, pbpE::lox72, xlyB::lox72, lytG::lox72, cwlA::lox72, ykfC::lox72, yqgT::lox72, yqiL::lox72, cwlK::lox72, yrvJ::lox72, xlyA::lox72, cwlC::lox72, cwlD::lox72, sleB::lox72, cwlJ::lox72, lytH::lox72, cwlH::lox72, ydhD::lox72, yaaH::lox72, cwlS::lox72, yqgT::lox72, cwlC::lox72, ydjM::lox72, xkdO::lox72, yabE::lox…	bSW261 x pDR244
bSW314	tet	cwlQ::lox72, yocH::lox72, lytD::lox72, lytC::lox72, ykvT::lox72, pbpX::lox72, ypbE::lox72, pbpE::lox72, xlyB::lox72, lytG::lox72, cwlA::lox72, ykfC::lox72, yqgT::lox72, yqiL::lox72, cwlK::lox72, yrvJ::lox72, xlyA::lox72, cwlC::lox72, cwlD::lox72, sleB::lox72, cwlJ::lox72, lytH::lox72, cwlH::lox72, ydhD::lox72, yaaH::lox72, cwlS::lox72, yqgT::lox72, cwlC::lox72, ydjM::lox72, xkdO::lox72, yabE::lox…	bSW263 x bSW255 yuiC::tet PCR product
bSW339	tet, erm	cwlQ::lox72, yocH::lox72, lytD::lox72, lytC::lox72, ykvT::lox72, pbpX::lox72, ypbE::lox72, pbpE::lox72, xlyB::lox72, lytG::lox72, cwlA::lox72, ykfC::lox72, yqgT::lox72, yqiL::lox72, cwlK::lox72, yrvJ::lox72, xlyA::lox72, cwlC::lox72, cwlD::lox72, sleB::lox72, cwlJ::lox72, lytH::lox72, cwlH::lox72, ydhD::lox72, yaaH::lox72, cwlS::lox72, yqgT::lox72, cwlC::lox72, ydjM::lox72, xkdO::lox72, yabE::lox…	bSW314 x bSW315 yocA::cat PCR product
bSW341	none	cwlQ::lox72, yocH::lox72, lytD::lox72, lytC::lox72, ykvT::lox72, pbpX::lox72, ypbE::lox72, pbpE::lox72, xlyB::lox72, lytG::lox72, cwlA::lox72, ykfC::lox72, yqgT::lox72, yqiL::lox72, cwlK::lox72, yrvJ::lox72, xlyA::lox72, cwlC::lox72, cwlD::lox72, sleB::lox72, cwlJ::lox72, lytH::lox72, cwlH::lox72, ydhD::lox72, yaaH::lox72, cwlS::lox72, yqgT::lox72, cwlC::lox72, ydjM::lox72, xkdO::lox72, yabE::lox…	bSW339 x pDR244
bSW343	erm	cwlQ::lox72, yocH::lox72, lytD::lox72, lytC::lox72, ykvT::lox72, pbpX::lox72, ypbE::lox72, pbpE::lox72, xlyB::lox72, lytG::lox72, cwlA::lox72, ykfC::lox72, yqgT::lox72, yqiL::lox72, cwlK::lox72, yrvJ::lox72, xlyA::lox72, cwlC::lox72, cwlD::lox72, sleB::lox72, cwlJ::lox72, lytH::lox72, cwlH::lox72, ydhD::lox72, yaaH::lox72, cwlS::lox72, yqgT::lox72, cwlC::lox72, ydjM::lox72, xkdO::lox72, yabE::lox…	bSW341 x bSW337 lytF::erm PCR product
bSW350	none	cwlQ::lox72, yocH::lox72, lytD::lox72, lytC::lox72, ykvT::lox72, pbpX::lox72, ypbE::lox72, pbpE::lox72, xlyB::lox72, lytG::lox72, cwlA::lox72, ykfC::lox72, yqgT::lox72, yqiL::lox72, cwlK::lox72, yrvJ::lox72, xlyA::lox72, cwlC::lox72, cwlD::lox72, sleB::lox72, cwlJ::lox72, lytH::lox72, cwlH::lox72, ydhD::lox72, yaaH::lox72, cwlS::lox72, yqgT::lox72, cwlC::lox72, ydjM::lox72, xkdO::lox72, yabE::lox…	bSW343 x pDR244
bSW410	kan	cwlQ::lox72, yocH::lox72, lytD::lox72, lytC::lox72, ykvT::lox72, pbpX::lox72, ypbE::lox72, pbpE::lox72, xlyB::lox72, lytG::lox72, cwlA::lox72, ykfC::lox72, yqgT::lox72, yqiL::lox72, cwlK::lox72, yrvJ::lox72, xlyA::lox72, cwlC::lox72, cwlD::lox72, sleB::lox72, cwlJ::lox72, lytH::lox72, cwlH::lox72, ydhD::lox72, yaaH::lox72, cwlS::lox72, yqgT::lox72, cwlC::lox72, ydjM::lox72, xkdO::lox72, yabE::lox…	bSW350 x bSW403 spoIID::kan PCR product
bSW414	kan, tet	cwlQ::lox72, yocH::lox72, lytD::lox72, lytC::lox72, ykvT::lox72, pbpX::lox72, ypbE::lox72, pbpE::lox72, xlyB::lox72, lytG::lox72, cwlA::lox72, ykfC::lox72, yqgT::lox72, yqiL::lox72, cwlK::lox72, yrvJ::lox72, xlyA::lox72, cwlC::lox72, cwlD::lox72, sleB::lox72, cwlJ::lox72, lytH::lox72, cwlH::lox72, ydhD::lox72, yaaH::lox72, cwlS::lox72, yqgT::lox72, cwlC::lox72, ydjM::lox72, xkdO::lox72, yabE::lox…	bSW410 x bSW404 spoIIP::tet PCR product
bSW415	none	cwlQ::lox72, yocH::lox72, lytD::lox72, lytC::lox72, ykvT::lox72, pbpX::lox72, ypbE::lox72, pbpE::lox72, xlyB::lox72, lytG::lox72, cwlA::lox72, ykfC::lox72, yqgT::lox72, yqiL::lox72, cwlK::lox72, yrvJ::lox72, xlyA::lox72, cwlC::lox72, cwlD::lox72, sleB::lox72, cwlJ::lox72, lytH::lox72, cwlH::lox72, ydhD::lox72, yaaH::lox72, cwlS::lox72, yqgT::lox72, cwlC::lox72, ydjM::lox72, xkdO::lox72, yabE::lox…	bSW414 x pDR244
bSW419	kan	cwlQ::lox72, yocH::lox72, lytD::lox72, lytC::lox72, ykvT::lox72, pbpX::lox72, ypbE::lox72, pbpE::lox72, xlyB::lox72, lytG::lox72, cwlA::lox72, ykfC::lox72, yqgT::lox72, yqiL::lox72, cwlK::lox72, yrvJ::lox72, xlyA::lox72, cwlC::lox72, cwlD::lox72, sleB::lox72, cwlJ::lox72, lytH::lox72, cwlH::lox72, ydhD::lox72, yaaH::lox72, cwlS::lox72, yqgT::lox72, cwlC::lox72, ydjM::lox72, xkdO::lox72, yabE::lox…	bSW415 x bSW406 ykvQ::kan PCR product
bSW423	kan, tet	cwlQ::lox72, yocH::lox72, lytD::lox72, lytC::lox72, ykvT::lox72, pbpX::lox72, ypbE::lox72, pbpE::lox72, xlyB::lox72, lytG::lox72, cwlA::lox72, ykfC::lox72, yqgT::lox72, yqiL::lox72, cwlK::lox72, yrvJ::lox72, xlyA::lox72, cwlC::lox72, cwlD::lox72, sleB::lox72, cwlJ::lox72, lytH::lox72, cwlH::lox72, ydhD::lox72, yaaH::lox72, cwlS::lox72, yqgT::lox72, cwlC::lox72, ydjM::lox72, xkdO::lox72, yabE::lox…	bSW419 x bSW407 yvbX::tet PCR product
bSW425	kan, tet, erm	cwlQ::lox72, yocH::lox72, lytD::lox72, lytC::lox72, ykvT::lox72, pbpX::lox72, ypbE::lox72, pbpE::lox72, xlyB::lox72, lytG::lox72, cwlA::lox72, ykfC::lox72, yqgT::lox72, yqiL::lox72, cwlK::lox72, yrvJ::lox72, xlyA::lox72, cwlC::lox72, cwlD::lox72, sleB::lox72, cwlJ::lox72, lytH::lox72, cwlH::lox72, ydhD::lox72, yaaH::lox72, cwlS::lox72, yqgT::lox72, cwlC::lox72, ydjM::lox72, xkdO::lox72, yabE::lox…	bSW423 x bSW420 yhbB::erm PCR product
bSW426	none	cwlQ::lox72, yocH::lox72, lytD::lox72, lytC::lox72, ykvT::lox72, pbpX::lox72, ypbE::lox72, pbpE::lox72, xlyB::lox72, lytG::lox72, cwlA::lox72, ykfC::lox72, yqgT::lox72, yqiL::lox72, cwlK::lox72, yrvJ::lox72, xlyA::lox72, cwlC::lox72, cwlD::lox72, sleB::lox72, cwlJ::lox72, lytH::lox72, cwlH::lox72, ydhD::lox72, yaaH::lox72, cwlS::lox72, yqgT::lox72, cwlC::lox72, ydjM::lox72, xkdO::lox72, yabE::lox…	bSW425 x pDR244
bSW427	kan	cwlQ::lox72, yocH::lox72, lytD::lox72, lytC::lox72, ykvT::lox72, pbpX::lox72, ypbE::lox72, pbpE::lox72, xlyB::lox72, lytG::lox72, cwlA::lox72, ykfC::lox72, yqgT::lox72, yqiL::lox72, cwlK::lox72, yrvJ::lox72, xlyA::lox72, cwlC::lox72, cwlD::lox72, sleB::lox72, cwlJ::lox72, lytH::lox72, cwlH::lox72, ydhD::lox72, yaaH::lox72, cwlS::lox72, yqgT::lox72, cwlC::lox72, ydjM::lox72, xkdO::lox72, yabE::lox…	bSW426 x bSW421 yjcM::kan PCR product
bSW429	kan, tet	cwlQ::lox72, yocH::lox72, lytD::lox72, lytC::lox72, ykvT::lox72, pbpX::lox72, ypbE::lox72, pbpE::lox72, xlyB::lox72, lytG::lox72, cwlA::lox72, ykfC::lox72, yqgT::lox72, yqiL::lox72, cwlK::lox72, yrvJ::lox72, xlyA::lox72, cwlC::lox72, cwlD::lox72, sleB::lox72, cwlJ::lox72, lytH::lox72, cwlH::lox72, ydhD::lox72, yaaH::lox72, cwlS::lox72, yqgT::lox72, cwlC::lox72, ydjM::lox72, xkdO::lox72, yabE::lox…	bSW427 x bSW422 yycO::tet PCR product
bSW431	none	cwlQ::lox72, yocH::lox72, lytD::lox72, lytC::lox72, ykvT::lox72, pbpX::lox72, ypbE::lox72, pbpE::lox72, xlyB::lox72, lytG::lox72, cwlA::lox72, ykfC::lox72, yqgT::lox72, yqiL::lox72, cwlK::lox72, yrvJ::lox72, xlyA::lox72, cwlC::lox72, cwlD::lox72, sleB::lox72, cwlJ::lox72, lytH::lox72, cwlH::lox72, ydhD::lox72, yaaH::lox72, cwlS::lox72, yqgT::lox72, cwlC::lox72, ydjM::lox72, xkdO::lox72, yabE::lox…	bSW429 x pDR244
bSW433	erm	cwlQ::lox72, yocH::lox72, lytD::lox72, lytC::lox72, ykvT::lox72, pbpX::lox72, ypbE::lox72, pbpE::lox72, xlyB::lox72, lytG::lox72, cwlA::lox72, ykfC::lox72, yqgT::lox72, yqiL::lox72, cwlK::lox72, yrvJ::lox72, xlyA::lox72, cwlC::lox72, cwlD::lox72, sleB::lox72, cwlJ::lox72, lytH::lox72, cwlH::lox72, ydhD::lox72, yaaH::lox72, cwlS::lox72, yqgT::lox72, cwlC::lox72, ydjM::lox72, xkdO::lox72, yabE::lox…	bSW429 x bSW23 cwlO::erm PCR product
bSW435	kan	cwlQ::lox72, yocH::lox72, lytD::lox72, lytC::lox72, ykvT::lox72, pbpX::lox72, ypbE::lox72, pbpE::lox72, xlyB::lox72, lytG::lox72, cwlA::lox72, ykfC::lox72, yqgT::lox72, yqiL::lox72, cwlK::lox72, yrvJ::lox72, xlyA::lox72, cwlC::lox72, cwlD::lox72, sleB::lox72, cwlJ::lox72, lytH::lox72, cwlH::lox72, ydhD::lox72, yaaH::lox72, cwlS::lox72, yqgT::lox72, cwlC::lox72, ydjM::lox72, xkdO::lox72, yabE::lox…	bSW431 x bSW295 lytE::kan PCR product
bSW526	erm	cwlQ::lox72, yocH::lox72, lytD::lox72, lytC::lox72, ykvT::lox72, pbpX::lox72, ypbE::lox72, pbpE::lox72, xlyB::lox72, lytG::lox72, cwlA::lox72, ykfC::lox72, yqgT::lox72, yqiL::lox72, cwlK::lox72, yrvJ::lox72, xlyA::lox72, cwlC::lox72, cwlD::lox72, sleB::lox72, cwlJ::lox72, lytH::lox72, cwlH::lox72, ydhD::lox72, yaaH::lox72, cwlS::lox72, yqgT::lox72, cwlC::lox72, ydjM::lox72, xkdO::lox72, yabE::lox…	bSW431 x bSW522 sweC::erm PCR product
Primers
resistance cassettes
resistance cassette	oSW40	40 antibiotic FW	CAGGGAGCACTGGTC
	oSW42	42 antibiotic RW	TTCTGCTCCCTCGC
bSW38 (lytE::spec-pSpac-lytE)
lytE up	oSW7	7 lytE KO up FW	AATGCTTGTTTAGTTGTCAC
	oSW8	8 lytE KO up-anti RW	ATACGAACGGTAGTTGACCAGTGCTCCCTGATTTTCCTCCCCAAATG
pSpac	oSW76	76 pSpac FW	TAGATCACCTCCTTAAGCTT
	oSW79	79 pSpac-anti RW	ATACGAACGGTACTGAGCGAGGGAGCAGAATAATGGATTTCCTTACGC
lytE CDS down	oSW82	82 pSpac-lytE CDS FW	GATAACAATTAAGCTTAAGGAGGTGATCTAATGAAAAAGCAAATCATTACA
	oSW83	83 lytE I down RW	CATAGAAGACAACGAAATTG
bSW22 (amyE::spec-pHyperspank-lytE)
amyE up	oMD191	191 amyE up FW	TTTGGATGGATTCAGCCCGATTG
	oMD108	108 amyE up-anti RW	acgaacggtagttgaccagtgctccctgTCTTGACACTCCTTATTTGATTTTTTGAAGAC
pHyperspank	oSW28	28 pSpank FW	GGTAGTTCCTCCTTAAAGC
	oSW79	79 pSpac-anti RW	ATACGAACGGTACTGAGCGAGGGAGCAGAATAATGGATTTCCTTACGC
lytE CDS	oSW84	84 pSpank-lytE CDS FW	ATAACAATTAAGCTTTAAGGAGGAACTACCATGAAAAAGCAAATCATTACA
	oSW116	116 lytE CDS - amyE down RW	CCCGTCTAGCCTTGCCCTTAGAATCTTTTCGCACC
amyE down	oMD196	196 amyE down RW	GGGCAAGGCTAGACGGG
	oMD197	197 amyE down FW	TCACATACTCGTTTCCAAACGGATC
bSW23 (cwlO::erm)
cwlO up	oSW62	62 cwlO KO up FW	TCGTCTCTTTATTATACCGC
	oSW43	43 cwlO KO up-anti RW	ATACGAACGGTACTGAGCGAGGGAGCAGAATAAATATGACAAGGGCCT
cwlO down	oSW44	44 cwlO KO anti-down FW	ATACGAACGGTAGTTGACCAGTGCTCCCTGTTTTTATATCCTCCCTTTTACT
	oSW16	16 cwlO KO down RW	TGAATATCCGGAGCTTTG
cwlO verification (long)	oSW47	47 cwlO KO V FW	AGAACTTTGTCATCCGTC
	oSW18	18 cwlO KO V RW	GGATTCGTTGTATGATCAG
bSW295 (lytE::kan)
lytE up	oSW7	7 lytE KO up FW	AATGCTTGTTTAGTTGTCAC
	oSW8	8 lytE KO up-anti RW	ATACGAACGGTAGTTGACCAGTGCTCCCTGATTTTCCTCCCCAAATG
lytE down	oSW9	9 lytE KO anti-down FW	ATACGAACGGTACTGAGCGAGGGAGCAGAATTTTTAGAGAAAACCCGTTC
	oSW10	10 lytE KO down RW	GTTGAAGGCAGTTTTCC
lytE verification (long)	oSW11	11 lytE KO V FW	GGCGATCAATTGCTGAAACC
	oSW12	12 lytE KO V RW	ACCGACATATCGTCCATGTTG
bSW116 (cwlQ::kan)
cwlQ up	oSW224	224 cwlQ KO up FW	CAATTTTCATGTCACATTG
	oSW225	225 cwlQ KO up-anti RW	TACTGAGCGAGGGAGCAGAACCAGAGGTGCTCTTTC
cwlQ down	oSW226	226 cwlQ KO anti-down FW	GTAGTTGACCAGTGCTCCCTGGATGTCATTCCACCTTATATAG
	oSW227	227 cwlQ KO down RW	AATTCCGAACCAGTTTC
cwlQ verification (long)	oSW228	228 cwlQ KO V FW	GCGTATTAAAAAACGTCAG
	oSW229	229 cwlQ KO V RW	GTCGTCCTCGTATTCATATAG
cwlQ verification (short)	oSW319	319 cwlQ locus VF	GGGTTTGTATTTCATATCATATC
	oSW320	320 cwlQ locus VR	AGGACTATGAAATTGAATTTG
bSW117 (yocH::kan)
yocH up	oSW230	230 yocH KO up FW	ACATAAAGGATGGCTTATATG
	oSW231	231 yocH KO up-anti RW	TACTGAGCGAGGGAGCAGAATAATATAGATTGTGATAAAAGACATAAG
yocH down	oSW232	232 yocH KO anti-down FW	GTAGTTGACCAGTGCTCCCTGAAGTAAATCCTCCCTTGTTAG
	oSW233	233 yocH KO down RW	GATCGGATATATGAGAGATTG
yocH verification (long)	oSW234	234 yocH KO V FW	CAAAGGAGAAGAAAATTCC
	oSW235	235 yocH KO V RW	TAAAGATCGGTTTATAGACG
yocH verification (short)	oSW333	333 yocH locus VF	CCCTCTTACAGATAGAGAAAAAG
	oSW334	334 yocH locus VR	TTTATCGAATTTCTTATTTCTG
bSW13 (lytD::tet)
lytD up	oSW184	184 lytD KO up FW	AGCAAATAATAATAGAGGTGG
	oSW185	185 lytD KO up-anti RW	TACTGAGCGAGGGAGCAGAAAAAACTTAGAAAGTTGCAAATAG
lytD down	oSW186	186 lytD KO anti-down FW	GTAGTTGACCAGTGCTCCCTGTCCTTCTCCTCTTTCTTATTC
	oSW187	187 lytD KO down RW	TGAAGGGGTAATGAAAAG
lytD verification (long)	oSW183	183 lytD KO V FW	CGAAAATTTAATAAGCTAAATG
	oSW188	188 lytD KO V RW	TATTAATTTGTATCAAAAAAGGAG
lytD verification (short)	oSW323	323 lytD locus VF	GAACGCTATATTAGTTTACTGC
	oSW324	324 lytD locus VR	GTTTGCTCAAGTATGAGGAC
bSW14 (lytC::kan)
lytC up	oSW190	190 lytC KO up FW	GACAATACATTTGAAAAAATCTC
	oSW191	191 lytC KO up-anti RW	TACTGAGCGAGGGAGCAGAATCGAAAGAGACAAATCTAATC
lytC down	oSW192	192 lytC KO anti-down FW	GTAGTTGACCAGTGCTCCCTGTTGATTTCCTCCTTAAATG
	oSW193	193 lytC KO down RW	GGCAAATATAATTAAGCAAC
lytC verification (long)	oSW189	189 lytC KO V FW	CCAATATAAAATCCCTTTACTG
	oSW194	194 lytC KO V RW	AAACAAGTCATCATTATAGGC
lytC verification (short)	oSW321	321 lytC locus VF	GCAGACGGATGTTAATTG
	oSW322	322 lytC locus VR	AAAGATACTTCAAAGTACACAATC
bSW127 (ykvT::erm)
ykvT up	oSW273	273 ykvT KO up FW	TTTATTATAATTTAACGAACGTATG
	oSW274	274 ykvT KO up-anti RW	GTAGTTGACCAGTGCTCCCTGACAGTTTCCTCCTTAAAGTG
ykvT down	oSW275	275 ykvT KO anti-down FW	TACTGAGCGAGGGAGCAGAAGCATAGAAGAGACAATTTGTC
	oSW276	276 ykvT KO down RW	TCCCAGTACATACATCATACTTA
ykvT verification (long)	oSW277	277 ykvT KO V FW	GGTTTTTACATAAAAAAGACG
	oSW278	278 ykvT KO V RW	CTCGTCAAAAGAATCATG
ykvT verification (short)	oSW331	331 ykvT locus VF	CTCTCCTTTAAACATAATAATGC
	oSW332	332 ykvT locus VR	CATTGAAAAAAGAGGAATAAG
bSW128 (pbpX::cat)
pbpX up	oSW283	283 pbpX KO up FW	GTAGTGGTAACATAAAGGAGG
	oSW284	284 pbpX KO up-anti RW	GTAGTTGACCAGTGCTCCCTGTCATTTTTTCCTCCCAA
pbpX down	oSW285	285 pbpX KO anti-down FW	TACTGAGCGAGGGAGCAGAATTGGCGATCTTCTTTTG
	oSW286	286 pbpX KO down RW	GATTTTTCAACCATTTCTTC
pbpX verification (long)	oSW287	287 pbpX KO V FW	CTAAGAAAACATGATTTCTCTG
	oSW288	288 pbpX KO V RW	GCTTGTACGGAACTTTAAG
pbpX verification (short)	oSW327	327 pbpX locus VF	GAACAAAACGAAAATCAAAG
	oSW328	328 pbpX locus VR	AGAGCTTCTTTTTTCAGTG
bSW133 (ypbE::tet)
ypbE up	oSW298	298 ypbE KO up FW	GCGTTTTTAACAATACCTG
	oSW299	299 ypbE KO up-anti RW	TACTGAGCGAGGGAGCAGAAGGTATTATTTTTATTTTACGTTCAT
ypbE down	oSW300	300 ypbE KO anti-down FW	GTAGTTGACCAGTGCTCCCTGTCATAAAGATTCTGGGCTTTTCTTCT
	oSW301	301 ypbE KO down RW	GACAGGATTTTAATTCAGC
ypbE verification (long)	oSW302	302 ypbE KO V FW	TTTTTGCTTTTTAGAAGTTATTC
	oSW303	303 ypbE KO V RW	GGTGAAATTAAAAGCAAAAC
ypbE verification (short)	oSW335	335 ypbE locus VF	CTGAAATAAAAAAGATTGTCAG
	oSW336	336 ypbE locus VR	TAACCTACTTTGATGAATCATAC
bSW132 (pbpE::kan)
pbpE up	oSW304	304 pbpE KO up FW	ATAAATGTCTAGTAGAACGTAATCA
	oSW305	305 pbpE KO up-anti RW	TACTGAGCGAGGGAGCAGAAAAAGGAATGAATTTGATGAT
pbpE down	oSW306	306 pbpE KO anti-down FW	GTAGTTGACCAGTGCTCCCTGTCCTCCACCTCCCATA
	oSW307	307 pbpE KO down RW	CATTTTGATACGTTTTTCC
pbpE verification (long)	oSW308	308 pbpE KO V FW	TCTATAATCAATTGTATGGTCG
	oSW309	309 pbpE KO V RW	TTGTGGCCTTTATCTTCTAC
pbpE verification (short)	oSW325	325 pbpE locus VF	TCTTTTATCGTTTCCTCAAC
	oSW326	326 pbpE locus VR	CATTTTAGGTCTTGCCTG
bSW144 (xlyB::erm)
xlyB up	oSW310	310 xlyB KO up FW	AGAGTTTGCTTTTAAAATGG
	oSW311	311 xlyB KO up-anti RW	GTAGTTGACCAGTGCTCCCTGCTATCATCTCTCCTTTTCTTTT
xlyB down	oSW312	312 xlyB KO anti-down FW	TACTGAGCGAGGGAGCAGAAATGAAAAGACGGAAGCT
	oSW313	313 xlyB KO down RW	CGGGCTGAGGATATATTC
xlyB verification (long)	oSW314	314 xlyB KO V FW	GAGGAATGTATGAATTTAAGC
	oSW315	315 xlyB KO V RW	CGCTTATTTATTATCTCACAAG
xlyB verification (short)	oSW329	329 xlyB locus VF	ACTTTCATTTTATGAGAAAATG
	oSW330	330 xlyB locus VR	AAGCTGTCATACATATCTTCC
bSW151 (lytG::tet)
lytG up	oSW339	339 lytG KO up FW	CAATATCTGCTTTTAACAATG
	oSW340	340 lytG KO up-anti RW	TACTGAGCGAGGGAGCAGAAGCCCTTTTTACTGGTATTT
lytG down	oSW341	341 lytG KO anti-down FW	GTAGTTGACCAGTGCTCCCTGGAAAACCTTCCTTCGAAT
	oSW342	342 lytG KO down RW	CTATTTCTTTCTTCATGATGAG
lytG verification (long)	oSW343	343 lytG KO V FW	GATAGCAGCACTCATTTTATC
	oSW344	344 lytG KO V RW	CTGTTATCATCGGTACAATC
lytG verification (short)	oSW337	337 lytG locus VF	TAACATCTGTTATTGCTTACTTG
	oSW338	338 lytG locus VR	AGGAGCATCTCATTCTTTTAAG
bSW172 (cwlA::erm)
cwlA up	oSW385	385 cwlA KO up	ATAATAGAAGAAAATGACTGAGG
	oSW386	386 cwlA KO up-anti	TACTGAGCGAGGGAGCAGAAATAAATAGTCTCCTTGAGTATCTTT
cwlA down	oSW387	387 cwlA KO anti-down	GTAGTTGACCAGTGCTCCCTGATACCCTCTCTCCTTCTGTC
	oSW388	388 cwlA KO down	CTTCATTGGTTGTTAAAGC
cwlA verification (long)	oSW389	389 cwlA KO V FW	TGATATAAAGAGAGAATCTGTTG
	oSW390	390 cwlA KO V RW	TGGACAAGATCGATTAGG
cwlA verification (short)	oSW391	391 cwlA KO locus VF	TTTTTATATCGCTAATGAAGG
	oSW392	392 cwlA KO locus VR	AATGATAACATTATGTTCAGACTAG
bSW173 (ykfC::tet)
ykfC up	oSW377	377 ykfC KO up	TGTGATTTTCACAATTGTG
	oSW378	378 ykfC KO up-anti	TACTGAGCGAGGGAGCAGAATGCTCTTTTTCCCCTTTC
ykfC down	oSW379	379 ykfC KO anti-down	GGTAGTTGACCAGTGCTCCCTGGGAGGGAGACAAATGAGG
	oSW380	380 ykfC KO down	TTTGAAGTGAATCAATATTCAG
ykfC verification (long)	oSW381	381 ykfC KO V FW	CTGTTTATTGAAGATATTGACG
	oSW382	382 ykfC KO V RW	CCCTGATGATTTTACAGATAAC
ykfC verification (short)	oSW383	383 ykfC KO locus VF	TGCGTTTAGACGCTAATC
	oSW384	384 ykfC KO locus VR	TGAATTCATGCGGATAAC
bSW174 (yqgT::cat)
yqgT up	oSW369	369 yqgT KO up	TCCCTTCTGCTTGATATC
	oSW370	370 yqgT KO up-anti	TACTGAGCGAGGGAGCAGAACTGAAACTTTTTCTTTTTTCT
yqgT down	oSW371	371 yqgT KO anti-down	GTAGTTGACCAGTGCTCCCTGCATCATCCCCCTTTTTTG
	oSW372	372 yqgT KO down	TTAATGAAAAATTGAATGGAG
yqgT verification (long)	oSW373	373 yqgT KO V FW	GAATAACTGCAAAAAGGTC
	oSW374	374 yqgT KO V RW	GACGGAGATTGAAAACTAC
yqgT verification (short)	oSW375	375 yqgT KO locus VF	CGTCTTTTTTAGCATTCAC
	oSW376	376 yqgT KO locus VR	GGTATATCAGAAAACCATAATG
bSW175 (yqiL::kan)
yqiL up	oSW353	353 yqiL KO up FW	AATCATTTGATCACATAAAGTG
	oSW354	354 yqiL KO up-anti RW	TACTGAGCGAGGGAGCAGAAATTGATACAGCCTTAATCCTA
yqiL down	oSW355	355 yqiL KO anti-down FW	GTAGTTGACCAGTGCTCCCTGTCTCAACTTACTCCCTCC
	oSW356	356 yqiL KO down RW	TGAATTTGTACAACAGCTTTAG
yqiL verification (long)	oSW357	357 yqiL KO V FW	GAATATTGCTCATGCTTTC
	oSW358	358 yqiL KO V RW	CCACTTCTTCTTCTGTTAATG
yqiL verification (short)	oSW359	359 yqiL KO locus VF	CAATGTTGATGAGAAAATCC
	oSW360	360 yqiL KO locus VR	CGGTTCTTTTGCTGTTTAC
bSW178 (cwlK::erm)
cwlK up	oSW345	345 cwlK KO up FW	TGTCGTAGACTCTTTGAAAG
	oSW346	346 cwlK KO up-anti RW	TACTGAGCGAGGGAGCAGAAACACCCCTCACAGCCTTT
cwlK down	oSW347	347 cwlK KO anti-down FW	GTAGTTGACCAGTGCTCCCTGATCGGTCTCACTTTCTCA
	oSW348	348 cwlK KO down RW	CACAAAAAAAGCAGAGAAC
cwlK verification (long)	oSW349	349 cwlK KO V FW	AACAATGACAATAATAGAAAAGG
	oSW350	350 cwlK KO V RW	CATACTTGATATCCTCCTCTG
cwlK verification (short)	oSW351	351 cwlK locus VF	AACCTGAACAATTGGAAG
	oSW352	352 cwlK locus VR	CATCAAAGAAAAATATAAAAGC
bSW179 (yrvJ::tet)
yrvJ up	oSW361	361 yrvJ KO up	TGAACAAAATTCTTCGATG
	oSW362	362 yrvJ KO up-anti	GTAGTTGACCAGTGCTCCCTGTGTGTCCTCCTTTCTGAT
yrvJ down	oSW363	363 yrvJ KO anti-down	TACTGAGCGAGGGAGCAGAAAAAAAGCTGCCTTTTGG
	oSW364	364 yrvJ KO down	CGAAAAAGAAATTAAAAACTTG
yrvJ verification (long)	oSW365	365 yrvJ KO V FW	TCATTTAAATATGTCAAAATCG
	oSW366	366 yrvJ KO V RW	GTTTCTTAAAGAATTGACGG
yrvJ verification (short)	oSW367	367 yrvJ KO locus VF	CTCTAATCATGCAATCTGAC
	oSW368	368 yrvJ KO locus VR	TTAGAAAAGAGATTAGTTGTTCAG
bSW182 (xlyA::kan)
xlyA up	oSW393	393 xlyA KO up	CGCTCTTTATAGAAGAAAGC
	oSW394	394 xlyA KO up-anti	TACTGAGCGAGGGAGCAGAATTTCATCTCTCCTTATTTCG
xlyA down	oSW395	395 xlyA KO anti-down	GTAGTTGACCAGTGCTCCCTGTCAAAGACCATAAAAATCC
	oSW396	396 xlyA KO down	TCTCTCGAATACAATAAGCAG
xlyA verification (long)	oSW397	397 xlyA KO V FW	TAACAAATGCTGCTTTAAAG
	oSW398	398 xlyA KO V RW	AATATGATATTTTAATGTCACACC
xlyA verification (short)	oSW399	399 xlyA locus VF	GGGATTTTTATGAACACG
	oSW400	400 xlyA locus VR	CCTTTTCTTAAAGGGTGAC
bSW183 (cwlC::cat)
cwlC up	oSW401	401 cwlC KO up	TCTATTATCCGTTATATTTCTACG
	oSW402	402 cwlC KO up-anti	TACTGAGCGAGGGAGCAGAACCGAGACGGGGACGAG
cwlC down	oSW403	403 cwlC KO anti-down	GTAGTTGACCAGTGCTCCCTGTTTTCATCACCTCATTACAG
	oSW404	404 cwlC KO down	GGCGAGTATCAAAATAAACTC
cwlC verification (long)	oSW405	405 cwlC KO V FW	TGAAATTTCACTGTTCAAAG
	oSW406	406 cwlC KO V RW	GGGAAATCTTGATTGGAG
cwlC verification (short)	oSW407	407 cwlC KO locus VF	GCAAATAAATGAAGAAGATAAAC
	oSW408	408 cwlC KO locus VR	ATCAATTTACGTTTTAAATGC
bSW194 (cwlD::cat)
cwlD up	oSW409	409 cwlD KO up	ATTAGATAACTCAGAAAAACAGC
	oSW410	410 cwlD KO up-anti	GTAGTTGACCAGTGCTCCCTGCCCTTCCCCTCCC
cwlD down	oSW411	411 cwlD KO anti-down	TACTGAGCGAGGGAGCAGAATGGAGGGTTTTCTTGTG
	oSW412	412 cwlD KO down	GACACAGCAAAAGAAAGTG
cwlD verification (long)	oSW413	413 cwlD KO V FW	AGTACTCTGTTTAGCATCAGG
	oSW414	414 cwlD KO V RW	CGCAGTTATTTAGAAGAGG
cwlD verification (short)	oSW415	415 cwlD KO locus VF	TCATTAAAGATTGGTGGAC
	oSW416	416 cwlD KO locus VR	CTTTTACACTGATATGCCG
bSW196 (sleB::tet)
sleB up	oSW429	429 sleB KO up	TGCAGGCTTAGGTATGG
	oSW430	430 sleB KO up-anti	GTAGTTGACCAGTGCTCCCTGCAGATATGAGAAAGCATAAAAA
sleB down	oSW431	431 sleB KO anti-down	TACTGAGCGAGGGAGCAGAACTTTTCAAGCCTCCTACTG
	oSW432	432 sleB KO down	TTAAAAATGATTTTGTATTTGC
sleB verification (long)	oSW433	433 sleB KO V FW	CCTAGTTCATTTGTAATCAAAG
	oSW434	434 sleB KO V RW	CAATCCGTATGGAATTTG
sleB verification (short)	oSW435	435 sleB KO locus VF	TCGGACTGCTGATATAGC
	oSW436	436 sleB KO locus VR	CGAAAATATTCTTTATTTAATTGG
bSW197 (cwlJ::kan)
cwlJ up	oSW437	437 cwlJ KO up	CGGAATATAAAAACAAAACC
	oSW438	438 cwlJ KO up-anti	GGTAGTTGACCAGTGCTCCCTGCACGTCACCTCCCC
cwlJ down	oSW439	439 cwlJ KO anti-down	TACTGAGCGAGGGAGCAGAAAGACAGGACACCGTTC
	oSW440	440 cwlJ KO down	GCTCCTTGAATAAATTTGC
cwlJ verification (long)	oSW441	441 cwlJ KO V FW	GATGAAGCATTCCTCATC
	oSW442	442 cwlJ KO V RW	CGGATAGCTTGAGAAGTTAG
cwlJ verification (short)	oSW443	443 cwlJ locus VF	CGTCATAATACCTTTAATAGCG
	oSW444	444 cwlJ locus VR	CGGTCATTATTTAAAATTTCAC
bSW195 (lytH::erm)
lytH up	oSW417	417 lytH KO up	CGATTCAAGAAATGAAAAC
	oSW418	418 lytH KO up-anti	GTAGTTGACCAGTGCTCCCTGAAAATAATCTCCTTTCATATTGA
lytH down	oSW419	419 lytH KO anti-down	TACTGAGCGAGGGAGCAGAACAAAAAGCCGCCTC
	oSW420	420 lytH KO down	CATTCATCACTTTATGATGAA
lytH verification (long)	oSW421	421 lytH KO V FW	GATACTATCACGTGTATATTTCC
	oSW422	422 lytH KO V RW	CAGAAAAAGAATATTTTATGCC
lytH verification (short)	oSW423	423 lytH KO locus VF	CATCTCCAATATCCAATATACTC
	oSW424	424 lytH KO locus VR	ATCTTTGTCGAAATTAAAGTG
bSW208 (cwlH::cat)
cwlH up	oSW445	445 cwlH KO up	ATATTATATCACTTTGGCTGC
	oSW446	446 cwlH KO up-anti	TACTGAGCGAGGGAGCAGAAATGCAGGATTTAACGGA
cwlH down	oSW447	447 cwlH KO anti-down	GGTAGTTGACCAGTGCTCCCTGTTCTATCCCTCCCTATTAATAA
	oSW448	448 cwlH KO down	TTTAAAAATGATCCATAATGG
cwlH verification (long)	oSW449	449 cwlH KO V FW	GAAGATCGCTCGGAC
	oSW450	450 cwlH KO V RW	CCGTCGAAAATGGTTATC
cwlH verification (short)	oSW451	451 cwlH locus VF	CAAAAGCCTCACTTTAATG
	oSW452	452 cwlH locus VR	ACTATTGGGAAAAAAACATC
bSW209 (ydhD::tet)
ydhD up	oSW469	469 ydhD KO up	GATTTTCATTTGAATGTTACC
	oSW470	470 ydhD KO up-anti	GTAGTTGACCAGTGCTCCCTGATTTAACCCCCATTATTCG
ydhD down	oSW471	471 ydhD KO anti-down	TACTGAGCGAGGGAGCAGAAAAAAAGACACCAGAGCTTG
	oSW472	472 ydhD KO down	TGATTGATTTTTTTAATGCC
ydhD verification (long)	oSW473	473 ydhD KO V FW	ATAAAAATAACATTCCAGCC
	oSW474	474 ydhD KO V RW	GGGAGTTCTTTTTCTTATTTG
ydhD verification (short)	oSW475	475 ydhD KO locus VF	GACCATACTCGAAAAACAG
	oSW476	476 ydhD KO locus VR	TGACAATCTGTAAAATGTCC
bSW220 (yaaH::kan)
yaaH up	oSW477	477 yaaH up	ATCTCGACTGAGATTCAC
	oSW478	478 yaaH up-anti	TGAGCGAGGGAGCAGAATTTGGAAACGTCTTTTT
yaaH down	oSW479	479 yaaH anti-down	GTTGACCAGTGCTCCCTGATAAATTTGAATGAAAAACG
	oSW480	480 yaaH down	CACACTTAAGTATATCTGTTTCC
yaaH verification (long)	oSW481	481 yaaH V FW	AATTCTAATGAAACACAAGC
	oSW482	482 yaaH V RW	GCAGGCCTTAAAGTAAAC
yaaH verification (short)	oSW483	483 yaaH locus VF	TATCTTTTTGTATTTTTCCAG
	oSW484	484 yaaH locus VR	TGAGACATATTATCATAACAGG
bSW210 (cwlS::erm)
cwlS up	oSW453	453 cwlS KO up	TCATCTATATAAAGAAAATGGC
	oSW454	454 cwlS KO up-anti	TACTGAGCGAGGGAGCAGAAAAATGAGTATGACAAAAAGCC
cwlS down	oSW455	455 cwlS KO anti-down	GTAGTTGACCAGTGCTCCCTGTCATTCAACCTCCTAAACT
	oSW456	456 cwlS KO down	AGATTTTCATTGTGTACAACC
cwlS verification (long)	oSW457	457 cwlS KO V FW	TGTAAACGGATTTGTCATC
	oSW458	458 cwlS KO V RW	GAGGAAGTCAAACATGAATC
cwlS verification (short)	oSW459	459 cwlS locus VF	CCCATCGGATTATTAAAG
	oSW460	460 cwlS locus VR	AATAGACAAGAAAGGAGGAG
bSW248 (ydjM::kan)
ydjM up	oSW506	506 ydjM up	CAGCGTAAATATCAGTTGC
	oSW507	507 ydjM up-anti	GTAGTTGACCAGTGCTCCCTGCATTTCGTCCCCCTG
ydjM down	oSW508	508 ydjM anti-down	TACTGAGCGAGGGAGCAGAATGTACATATATAATCTGGAAAGC
	oSW509	509 ydjM down	TGATTCATATCTTTAAATGGC
ydjM verification (long)	oSW510	510 ydjM V FW	TACATCGTCTGTTTTAGACG
	oSW511	511 ydjM V RW	CAAAAAGCTGAATGTTGC
ydjM verification (short)	oSW512	512 ydjM locus VF	AACTGTTCACAAAATCGC
	oSW513	513 ydjM locus VR	GTCTTCAGATCAAAAGCG
bSW250 (xkdO::erm)
xkdO up	oSW490	490 xkdO up	CGTGCTATTGATGATGG
	oSW491	491 xkdO up-anti	TACTGAGCGAGGGAGCAGAAAATGATATAGTCGTTTATTTTTCT
xkdO down	oSW492	492 xkdO anti-down	GTAGTTGACCAGTGCTCCCTGTTGACTAAATCCGTATATGAAT
	oSW493	493 xkdO down	CAGTGTCGTTTATAGAAGTGC
xkdO verification (long)	oSW494	494 xkdO V FW	GTCTGAAGTCAACATTATGG
	oSW495	495 xkdO V RW	CAGAGGCTTTATATGTCTTATTG
xkdO verification (short)	oSW496	496 xkdO locus VF	AAGCTGTGTATTTGTACTATGC
	oSW497	497 xkdO locus VR	TGTTAAATTCACTTTAGTTCCC
bSW247 (yabE::cat)
yabE up	oSW498	498 yabE up	TTTGTGTAACAAATCTAAAACC
	oSW499	499 yabE up-anti	GGTAGTTGACCAGTGCTCCCTGAAGCTCAGTGTCCTCTTC
yabE down	oSW500	500 yabE anti-down	TACTGAGCGAGGGAGCAGAATATATACTTATGTATTCAGAGGGTTT
	oSW501	501 yabE down	CAAGCAGTTTCATGATAATC
yabE verification (long)	oSW502	502 yabE V FW	GATCTTGGTTTTGAAAAGC
	oSW503	503 yabE V RW	CGTATTCCTTAGATGAAGG
yabE verification (short)	oSW504	504 yabE locus VR	CGGATCCGTTAAAATAATG
	oSW505	505 yabE locus VF	TGCGAAAAGACTTTTCC
bSW249 (yqbO::tet)
yqbO up	oSW514	514 yqbO up	ATATAATTGATAATTCCTTCCG
	oSW515	515 yqbO up-anti	GTAGTTGACCAGTGCTCCCTGTTGACTAAATCCATATATGAATTC
yqbO down	oSW516	516 yqbO anti-down	TACTGAGCGAGGGAGCAGAAGTTAATTACCTCCCTTCTTC
	oSW517	517 yqbO down	TTCATGTTATAATGGTGCC
yqbO verification (long)	oSW518	518 yqbO V FW	TGTCATTAATTGAAGTGCTG
	oSW519	519 yqbO V RW	CAGGTCATTTTGAACTCATAG
yqbO verification (short)	oSW520	520 yqbO locus VR	TTACAAAAATGTAAAAGGCC
	oSW521	521 yqbO locus VF	TCTTCTGCTTGATCTTCC
bSW255 (yuiC::tet)
yuiC up	oSW530	530 yuiC up	ATTTCTCCAATATCTCACACTC
	oSW531	531 yuiC up-anti	TACTGAGCGAGGGAGCAGAAAACGCTCCAGCGA
yuiC down	oSW532	532 yuiC anti-down	GTAGTTGACCAGTGCTCCCTGCATTCACCTCTCCTCCG
	oSW533	533 yuiC down	ACAATGTCTTTATTCTCGG
yuiC verification (long)	oSW534	534 yuiC V FW	GTTTACCGCAAGTATTCC
	oSW535	535 yuiC V RW	GGTTTTGAGAATATGCG
yuiC verification (short)	oSW536	536 yuiC locus VR	TGATTTATCCAATTGTATGC
	oSW537	537 yuiC locus VF	CCTTTATTATCAAGCCTGG
bSW315 (yocA::cat)
yocA up	oSW522	522 yocA up	CGGATAAGCATACACTTCTC
	oSW523	523 yocA up-anti	GTAGTTGACCAGTGCTCCCTGTGTGTTTCACCCTCAATG
yocA down	oSW524	524 yocA anti-down	TACTGAGCGAGGGAGCAGAAGAGTCTATCAATTTACTGACAAA
	oSW525	525 yocA down	GTAGATACAAGATTTTACTGGG
yocA verification (long)	oSW526	526 yocA V FW	ATATGCTATGAAAACAGGG
	oSW527	527 yocA V RW	CAATACTTGAATGCAATGG
yocA verification (short)	oSW528	528 yocA locus VF	GAGAGTAATAAATCGATGTTCC
	oSW529	529 yocA locus VR	ACAAACGCTTTATTTTGG
bSW211 (lytF::kan)
lytF up	oSW461	461 lytF KO up	ATGCGATTGTATTATTATCG
	oSW462	462 lytF KO up-anti	ACTGAGCGAGGGAGCAGAAAAACAGAAACTGTGCGG
lytF down	oSW463	463 lytF KO anti-down	GTAGTTGACCAGTGCTCCCTGCTTAGCTCTCCTTTTTCCC
	oSW464	464 lytF KO down	GCAAATCATTGTCATTCTG
lytF verification (long)	oSW465	465 lytF KO V FW	CGGATTTGATTGATCTAAG
	oSW466	466 lytF KO V RW	CTTTGATTCTGTCTTAGGG
lytF verification (short)	oSW467	467 lytF KO locus VF	GATTGATTATCGTGTCAATG
	oSW468	468 lytF KO locus VR	TGTTGAATGTTTTGATGC
bSW403 (spoIID::kan)
spoIID up	oSW582	582 spoIID up	TGCTAGAATACGAAAATGC
	oSW583	583 spoIID up-anti	TACTGAGCGAGGGAGCAGAAAAAAAGACGCTCATTGG
spoIID down	oSW584	584 spoIID anti-down	GTAGTTGACCAGTGCTCCCTGATTCAGCTGCCTCCTG
	oSW585	585 spoIID down	CTGTAAATGCTTCATACGC
spoIID verification (long)	oSW586	586 spoIID V FW	TCAACAATCCAATGATACC
	oSW587	587 spoIID V RW	GCGTAATTTGTGATGTACC
spoIID verification (short)	oSW588	588 spoIID locus V FW	GTTTACTTTTGCATAGAAACC
	oSW589	589 spoIID locus V RW	GGTTACGTTGATTTCCAT
bSW404 (spoIIP::cat)
spoIIP up	oSW590	590 spoIIP up	AACATTTTTGATTGAGGC
	oSW591	591 spoIIP up-anti	GTAGTTGACCAGTGCTCCCTGGAAATAGGTGGTTGATTTGA
spoIIP down	oSW592	592 spoIIP anti-down	TACTGAGCGAGGGAGCAGAATGAATCCCTCCAGCG
	oSW593	593 spoIIP down	ATTGTATTCTATCAAACACACC
spoIIP verification (long)	oSW594	594 spoIIP V FW	AACCACAGTACACCATCG
	oSW595	595 spoIIP V RW	CGCTGATTTAATGTTTGG
spoIIP verification (short)	oSW596	596 spoIIP locus V FW	GAAAACATATTGAATGTCTCC
	oSW597	597 spoIIP locus V RW	TTCAAGAAGATGAAAAACG
bSW406 (ykvQ::kan)
ykvQ up	oSW598	598 ykvQ up	ACTATATCACAAAAAAGTGGG
	oSW599	599 ykvQ operon up-anti	GTAGTTGACCAGTGCTCCCTGACATTTCCATCCTCTCTTT
ykvQ down	oSW600	600 ykvQ operon anti-down	TACTGAGCGAGGGAGCAGAATGATTTATAGTTCAGAACAAAATT
	oSW601	601 ykvQ down	GAATTCTGTTATCGTTGATG
ykvQ verification (long)	oSW602	602 ykvQ V FW	CCAATAACTTCCTTTGTCAC
	oSW603	603 ykvQ V RW	GGAAGCTTGTGAAAATCG
ykvQ verification (short)	oSW604	604 ykvQ locus V FW	AAGGAATCCTTATGTCCTG
	oSW605	605 ykvQ locus V RW	TGAATGTGTATTTCAAGCC
bSW407 (yvbX::tet)
yvbX up	oSW606	606 yvbX up	CCTACCATTTTAAAGACCATC
	oSW607	607 yvbX up-anti	TACTGAGCGAGGGAGCAGAACAGTTTCTTTTTTCTCTGAAG
yvbX down	oSW608	608 yvbX anti-down	GTAGTTGACCAGTGCTCCCTGCGCATTTCCTCCTGTA
	oSW609	609 yvbX down	AATTCCATCTTGTCATCG
yvbX verification (long)	oSW610	610 yvbX V FW	GCCTGTGTATACAAAATGC
	oSW611	611 yvbX V RW	ATTTTCTGAATTTGAAGTGC
yvbX verification (short)	oSW612	612 yvbX locus V FW	CTGATCACTTTCTTTTACTGC
	oSW613	613 yvbX locus V RW	CATATATTCTCGTCTCTGACC
bSW420 (yhbB::erm)
yhbB up	oSW614	614 yhbB up	GTTTTATCACAAAGAAAGGAGG
	oSW615	615 yhbB up-anti	GGTAGTTGACCAGTGCTCCCTGGCTCACCCCACCCG
yhbB down	oSW616	616 yhbB anti-down	GGTACTGAGCGAGGGAGCAGAATTAATGTTATAATGATGGGCGG
	oSW617	617 yhbB down	GTTGTTTTTAATTCCTCTGAAGC
yhbB verification (long)	oSW618	618 yhbB V FW	TTCAGTAATAACAGAATCAAGTTTG
	oSW619	619 yhbB V RW	CTCAACTGATTGAAATGTTCC
yhbB verification (short)	oSW620	620 yhbB locus V FW	TGGAAATTGAAAAAGGAATTGAG
	oSW621	621 yhbB locus V RW	CGCTTCAGCATTTTATCATC
bSW421 (yhbB::erm)
yjcM up	oSW622	622 yjcM up	TTTGTAAACACCATAGCACC
	oSW623	623 yjcM up-anti	GGTACTGAGCGAGGGAGCAGAATAAATTGATACTAAATCGTTGATCAT
yjcM down	oSW624	624 yjcM anti-down	GGTAGTTGACCAGTGCTCCCTGACGAAACCTCCAATAAAATCTA
	oSW625	625 yjcM down	AATAGATTCATATTTGTGAAGCC
yjcM verification (long)	oSW626	626 yjcM V FW	TGCCTAACATTGATCTGAAAC
	oSW627	627 yjcM V RW	GCCTTCCATCATGCAATC
yjcM verification (short)	oSW628	628 yjcM locus V FW	CTTATTAAGTAGCGGAAGGC
	oSW629	629 yjcM locus V RW	TTCCTCCGATACCTTTTTATG
bSW422 (yycO::tet)
yycO up	oSW630	630 yycO up	CTCCTTGCCTTAAAACCTC
	oSW631	631 yycO up-anti	GGTACTGAGCGAGGGAGCAGAAGGAGAAGGCTATGAAAAAGTG
yycO down	oSW632	632 yycO anti-down	GGTAGTTGACCAGTGCTCCCTGTACATCTCCTCTTTTCTTGTG
	oSW633	633 yycO down	CAGCTTCTTTTTATAATCTGTCTC
yycO verification (long)	oSW634	634 yycO V FW	ATCTTTTAAATAAAAAATGACCCG
	oSW635	635 yycO V RW	TCCGAATTGCTTCGTCC
yycO verification (short)	oSW636	636 yycO locus V FW	CAGGACTTCTTTGTCATCC
	oSW637	637 yycO locus V RW	CAAGAAGCTTTAACGAAAAGG
bSW522 (sweC::erm)
sweC up	oSW713	713 sweC up	CATTGTAAAGTTAGCATCAGC
	oSW714	714 sweC up-anti	GGTACTGAGCGAGGGAGCAGAATCATACGAGCACCTTCTC
sweC down	oSW715	715 sweC anti-down	GGTAGTTGACCAGTGCTCCCTGAAAAACAGGCTGACTCAG
	oSW716	716 sweC down	AAAGTTTAACAAAAGCAGCG
sweC verification (long)	oSW717	717 sweC V FW	CCGTTGTTTCAAATACTGG
	oSW718	718 sweC V RW	CAAATCCATTTCCGAAATCG
sweC verification (short)	oSW719	719 sweC locus V FW	GAAAATGACAGTGCTTGAGG
	oSW720	720 sweC locus V RW	ATTGTCACGCATAACATGC
